# Supplementary material for: Cytotoxicity of 9,10-Phenanthrenequinone Impairs Mitotic Progression and Spindle Assembly Independent of ROS Production in HeLa Cells
Source: Toxics. 2022 Jun 16;10(6):327. doi: 10.3390/toxics10060327 (PMC9227850; doi:10.3390/toxics10060327)
Supplement: Supplementary file 1 [file toxics-10-00327-s001.zip]

Archive with 1 entries (1 files):
- toxics-1752063-supplementary.pdf
